# Supplementary material for: Distribution patterns, conservation status and suitable habitat areas of highly valuable medicinal plants in China
Source: Front Plant Sci. 2025 Dec 3;16:1657997. doi: 10.3389/fpls.2025.1657997 (PMC12708912; doi:10.3389/fpls.2025.1657997)
Supplement: Supplementary file 1 [file Table1.xlsx]

## Sheet: Table S1
Table S1 Species list of Red Data Book of Chinese Medicinal Plants (RCMPs)
Species	Endemic to China	Threatened categories	Rank	Protection ratio
Aconitum austroyunnanense		CC		0.844444
Aconitum brachypodum	Yes	EN	A2c;D	0.777778
Aconitum brachypodum var. laxiflorum	Yes	CC		0.8125
Aconitum carmichaelii		CC		0.707521
Aconitum coreanum		CC		0.69863
Aconitum episcopale	Yes	CC		0.638298
Aconitum flavum	Yes	NT		0.75
Aconitum hemsleyanum	Yes	CC		0.844444
Aconitum kongboense	Yes	CC		0.745098
Aconitum kusnezoffii		CC		0.783333
Aconitum nagarum var. lasiandrum	Yes	CC		1
Aconitum naviculare		CC		0.538462
Aconitum pendulum	Yes	NT	B1b(i,ii)	0.782609
Aconitum polyschistum	Yes	CC		0.826087
Aconitum pulchellum		CC		0.789474
Aconitum sinomontanum	Yes	CC		0.819328
Aconitum sungpanense	Yes	CC		0.875
Aconitum tanguticum	Yes	CC		0.786517
Aconitum tatsienense	Yes	VU	B2ab(i,iii)	0.814815
Aconitum vilmorinianum	Yes	CC		0.636364
Alpinia coriandriodora	Yes	VU	A1c;B2ab(iii,v)	0.666667
Amomum chinense	Yes	VU	A3c	0.642857
Angelica sinensis	Yes	EN	A2c;B1ab(i,iii);C1	0.848
Anisodus acutangulus	Yes	CR	B1ab(i,ii,iii,v);C1	0.833333
Anisodus carniolicoides	Yes	EN	D	0.767442
Anisodus luridus		CC		0.740741
Anisodus tanguticus		NT	B1ab(iii)	0.738693
Anoectochilus baotingensis	Yes	EN	B1ab(iii,v)	0.882353
Anoectochilus burmannicus		VU	A2c;B1ab(iii,v)	0.857143
Anoectochilus chapaensis		VU	A2c;B1ab(iii,v)	0.5
Anoectochilus emeiensis	Yes	CR	B1ab(ii,iii)	0
Anoectochilus formosanus		NT	A2c	0.9
Anoectochilus nanlingensis	Yes	EN	B1ab(iii)	1
Anoectochilus roxburghii		EN	B1ab(ii)+2ab(ii)	0.781513
Anoectochilus xingrenensis	Yes	NT	B1ab(iii,v)	1
Anoectochilus zhejiangensis	Yes	EN	A2c+3c;B1ab(iii,v)	0.875
Aquilaria sinensis	Yes	EN	A2ac	0.67033
Aquilaria yunnanensis	Yes	EN	A2c	0.625
Arnebia euchroma		EN	B1ab(ii)	0.426471
Arnebia guttata		VU	A2c	0.429448
Asarum heterotropoides var. mandshuricum		VU	A2c;B1ab(ⅰ,ⅲ,ⅴ);D1	0
Asarum sieboldii		VU	A2c;B1ab(ⅰ,ⅲ,ⅴ);D1	0.785124
Astragalus membranaceus		VU	A2c	0.682927
Astragalus membranaceus var. mongholicus	Yes	VU	A2c	0.80303
Atractylodes macrocephala	Yes	EN	A2;B2ab(ii,iii,iv,v)	0.65035
Balanophora abbreviata		CC		0.84
Balanophora dioica		CC		0.875
Balanophora fargesii		CC		0.837209
Balanophora harlandii		CC		0.781915
Balanophora indica		CC		0.815789
Balanophora involucrata		CC		0.787611
Balanophora laxiflora		CC		0.775148
Balanophora polyandra		CC		0.854167
Balanophora subcupularis	Yes	CC		0.882353
Balanophora tobiracola		CC		0.666667
Bletilla formosana		EN	A4c	0.712707
Bletilla ochracea	Yes	EN	A4cd	0.717391
Bletilla sinensis		EN	D	1
Bletilla striata		VU	B1ab(iii)	0.698962
Boschniakia himalaica		VU	A2c	0.715232
Boschniakia rossica		EN	A2c;B2ab(ii,iii)	0.625
Botrychium daucifolium		NT	A2a;D1	0.819672
Botrychium japonicum		CC		0.770833
Botrychium lanuginosum		NT	A2a	0.695238
Botrychium ternatum		CC		0.703226
Brainea insignis		VU	B1ab(iii,v)	0.759036
Cephalotaxus fortunei		CC		0.7061
Cephalotaxus lanceolata		CR	B2ab(iii,v)	0.718254
Cephalotaxus mannii		EN	A2cd;B2ab(ii,iii,iv,v);C2a(i)	0.815789
Cephalotaxus oliveri	Yes	VU	A2cd	0.693548
Cephalotaxus sinensis	Yes	NT	B1ab(iii)	0.712121
Changium smyrnioides	Yes	VU	A2ac;B1ab(i,iii)	0.613636
Chuanminshen violaceum	Yes	EN	A2c	0.526316
Cibotium barometz		NT		0.722741
Cistanche deserticola		EN	A2acd	0.351351
Cistanche salsa		EN	A2c	0.377778
Cistanche sinensis	Yes	VU	A2c	0.685714
Cistanche tubulosa		VU	A2c	0
Codonopsis convolvulacea		CC		0.761905
Coptis chinensis	Yes	VU	A2c	0.743719
Coptis chinensis var. brevisepala	Yes	VU	A2c	0.725
Coptis deltoidea	Yes	CR	A2c;D1+2	0.529412
Coptis omeiensis	Yes	EN	A2c;B1ab(ii)	0.730159
Coptis quinquesecta	Yes	CR	A2c;B1ab(ii)	1
Coptis teeta	Yes	EN	A2c	0.88
Corydalis decumbens		CC		0.625
Corydalis hendersonii		CC		0.768116
Corydalis humosa	Yes	VU	D2	0.777778
Corydalis impatiens	Yes	CC		0.781818
Corydalis mucronifera	Yes	CC		0.830189
Corydalis saxicola	Yes	VU		0.711864
Corydalis scaberula	Yes	CC		0.810127
Corydalis turtschaninovii		CC		0.712644
Corydalis yanhusuo	Yes	VU	B1ab(i,iii,v)	0.594595
Cremastra appendiculata		VU	B1ab(iii)	0.815217
Curcuma aromatica		CC		0.788991
Cynanchum atratum		VU	B1ab(ⅰ,ⅲ);C1	0.664723
Cynanchum glaucescens	Yes	VU	A2c	0.617021
Cynanchum stauntonii	Yes	VU	B1ab(ⅰ,ⅲ);C1	0.685714
Cynomorium songaricum		VU	A2c;B1ab(i,iii);C1	0.509804
Dactylicapnos scandens		CC		0.742857
Dalbergia odorifera	Yes	CR	B1ab(i,iii,v)	0.695652
Davallia divaricata		NT	A2a	0.797468
Dendrobium aduncum		VU	A3c;B2ab(ii,iii,v)	0.712871
Dendrobium bellatulum		EN	A2c	0.875
Dendrobium cariniferum		EN	B1ab(i,iii,v);C1	0.888889
Dendrobium chrysotoxum		VU	A2ac;B1ab(i,iii,v);C1	0.695652
Dendrobium crepidatum		EN	A4c;C1	0.875
Dendrobium cucullatum		VU	A4c	0.731707
Dendrobium denneanum		VU	A4c	0.694444
Dendrobium densiflorum		VU	A4c;B1ab(i,iii)	0.769231
Dendrobium devonianum		EN	A4c;B1ab(i,iii);C1	0.72973
Dendrobium falconeri		VU	A3c;B1ab(i,iii)	0.809524
Dendrobium fanjingshanense	Yes	EN	A2c	0.5
Dendrobium fimbriatum		VU	A3c;B1ab(i,iii)	0.716981
Dendrobium flexicaule	Yes	CR	A2c	1
Dendrobium gibsonii		EN	A2c;B1ab(i,iii)	0.6
Dendrobium hancockii	Yes	EN	A2c+3c;C1	0.736842
Dendrobium hookerianum		VU	A2c	0.944444
Dendrobium huoshanense	Yes	CR	A4c	0.333333
Dendrobium linawianum	Yes	EN	A3c;B1ab(ii,iii)	0.774194
Dendrobium lituiflorum		CR	B1ab(iii,v)	0.75
Dendrobium loddigesii		VU	A2ac	0.68
Dendrobium lohohense	Yes	EN	A3c;B1ab(iii,v)	0.758621
Dendrobium longicornu		EN	B1ab(iii,v);C1	0.857143
Dendrobium nobile		VU	A2ac;B1ab(i,iii)	0.739726
Dendrobium officinale		CR	A4c	0.722222
Dendrobium parishii		EN	A3c;B1ab(ii,v);C1	0.666667
Dendrobium terminale		VU	B1ab(ii,iii);C1	0.8
Dendrobium williamsonii		EN	A2c;C1	0.92
Dendrobium wilsonii	Yes	CR	A4c;B1ab(ii,iii)	0.795455
Dioscorea althaeoides		VU	B1ab(v)	0.767677
Dioscorea biformifolia	Yes	CR	A2c+3c	0.666667
Dioscorea chingii		EN	B1ab(v)	0.595745
Dioscorea cirrhosa		NT	B1ab(iii)	0.743083
Dioscorea collettii var. hypoglauca	Yes	CC		0.640625
Dioscorea delavayi	Yes	VU	A2c	0.578947
Dioscorea deltoidea		CR	A2c;D	0.82
Dioscorea esquirolii	Yes	CR	A2c	0.731707
Dioscorea futschauensis	Yes	NT	B1ab(i,iii)	0.78125
Dioscorea glabra		VU	A2c	0.679688
Dioscorea nipponica		CC		0.742794
Dioscorea panthaica		EN	B1ab(iii,v)	0.72449
Dioscorea persimilis var. persimilis		EN	A2c;D	0.788618
Dioscorea persimilis var. pubescens	Yes	EN	B1ab(i,ii)	0.833333
Dioscorea simulans	Yes	VU	A2c+3c	0.818182
Dioscorea sinoparviflora	Yes	EN	A2c	0.5
Dioscorea spongiosa	Yes	NT		0.641509
Dioscorea subcalva var. subcalva	Yes	EN	A2c;B1ab(iii,v)	0.681319
Dioscorea subcalva var. submollis	Yes	EN	A2c	0.681159
Dioscorea tenuipes		VU	A2c	0.652174
Dolomiaea souliei	Yes	NT	B1ab(ⅲ)	0.837838
Dracaena cambodiana		VU	A2c+3c+4c	0.848485
Dracaena cochinchinensis		VU	A2c+3c+4c;B1ab(ii,iii)+2ab(ii,iii)	0.68
Drynaria baronii	Yes	CC		0.748503
Drynaria roosii		VU	B2ab(ii,iii,iv,v),A2c+d	0.698997
Dysosma aurantiocaulis	Yes	EN	B1ab(i,iii,v);D	0.714286
Dysosma delavayi	Yes	VU	C1	0.842105
Dysosma difformis	Yes	VU	A2c	0.8125
Dysosma majoensis	Yes	VU	A2c	0.736842
Dysosma pleiantha	Yes	NT	B1ab(iii)	0.741259
Dysosma tsayuensis	Yes	VU	B1ab(i,iii,v);C1+2a(i)	0.75
Dysosma versipellis	Yes	VU	C1	0.706522
Eleutherococcus nodiflorus	Yes	CC		0.672131
Eleutherococcus senticosus		VU	A2c	0.765854
Eleutherococcus sessiliflorus		CC		0.775701
Ephedra dawuensis		VU	D2	1
Ephedra equisetina		CC		0.537037
Ephedra gerardiana		CC		0.68
Ephedra intermedia		VU	A2c	0.498371
Ephedra przewalskii		CC		0.544248
Ephedra rhytidosperma		EN	B2b(i,ii,iii,v)c(i,ii,iv)	0.8125
Ephedra sinica	Yes	NT	A2cd	0.774725
Epimedium acuminatum	Yes	CC		0.623656
Epimedium brevicornu	Yes	VU	B1ab(iii)	0.772727
Epimedium davidii	Yes	NT	C1	0.7875
Epimedium elongatum	Yes	NT	A3c	0.791667
Epimedium fargesii	Yes	EN	A3c	0.684211
Epimedium hunanense	Yes	VU	B1ab(iii)	0.770833
Epimedium koreanum		NT	B1ab(iii)	0.538462
Epimedium leptorrhizum	Yes	NT	B1ab(iii)	0.711864
Epimedium myrianthum	Yes	CC		0.764151
Epimedium pubescens	Yes	CC		0.753086
Epimedium sagittatum	Yes	NT	B1abc(iii,v)	0.725581
Epimedium simplicifolium	Yes	CR	B1ab(i,ii,iii,v);D	1
Epimedium sutchuenense	Yes	CC		0.764706
Epimedium wushanense	Yes	VU	A3c	0.674419
Eriocaulon buergerianum		CC		0.72973
Eriophyton wallichii		CC		0.709091
Erycibe obtusifolia		VU	B1ab(iii)	0.8
Erycibe schmidtii		VU	B1ab(iii)	0.777778
Etlingera yunnanensis	Yes	VU	A2c;B1ab(iii,v)	1
Eucommia ulmoides	Yes	CC		0.663462
Euphorbia ebracteolata		CC		0.4
Euphorbia kansui	Yes	NT	D1	0.754098
Ferula fukanensis	Yes	CR	B(i,ii,iii,v)	0.0833333
Ferula sinkiangensis	Yes	CR	A2c;D	0.5
Fibraurea recisa		NT	B2ab(iii,v)	0.77551
Fraxinus chinensis subsp. chinensis		CC		0.715116
Fritillaria anhuiensis	Yes	VU	B2ab(ii)	0.5
Fritillaria cirrhosa		EN	B1ab(iii)	0.758865
Fritillaria crassicaulis	Yes	VU	B1ab(iii)	0.849057
Fritillaria dajinensis	Yes	EN	A2c;B1ab(i,iii,v)	0.9
Fritillaria davidii	Yes	EN	A2b;B1ab(i,iii)	0.7
Fritillaria delavayi		VU	B1ab(i,iii,v)	0.686567
Fritillaria fusca	Yes	EN	B1ab(iii)	0.3
Fritillaria maximowiczii		EN	B1ab(i,iii,v)	0.648649
Fritillaria meleagroides		VU	B1ab(i,iii,v)	0.166667
Fritillaria monantha	Yes	EN	A2c	0.846154
Fritillaria pallidiflora		VU	B1ab(iii,v)	0.4375
Fritillaria przewalskii	Yes	VU	B1ab(iii)	0.771429
Fritillaria sichuanica	Yes	VU	B1ab(i,iii)	0.860465
Fritillaria sinica	Yes	VU	B1ab(i,iii)	1
Fritillaria taipaiensis	Yes	EN	B1ab(i,iii)	0.851064
Fritillaria thunbergii	Yes	VU	A2c;B1ab(iii)	0.625
Fritillaria tortifolia	Yes	VU	A2c;B2ab(iii)	0.333333
Fritillaria unibracteata	Yes	EN	A2c;B1ab(i,iii)	0.861538
Fritillaria ussuriensis		VU	B1ab(i,iii)	0.666667
Fritillaria walujewii		EN	A2c;B1ab(iii)	0.30303
Fritillaria yuminensis	Yes	VU	A2c;D2	0.4
Fritillaria yuzhongensis	Yes	EN	B1b(i)c(iii)	0.793103
Gastrodia elata		NT		0.789189
Ginkgo biloba	Yes	CR	C2(aii);D	0.681592
Glehnia littoralis		CR	A2c	0.661538
Glycyrrhiza glabra		NT	A2c	0.411765
Glycyrrhiza inflata		NT	A2c	0.515789
Glycyrrhiza uralensis		NT	A2c	0.662953
Gymnadenia bicornis	Yes	VU	D2	1
Gymnadenia conopsea		EN	B1ab(i,iii,v)	0.779736
Gymnadenia crassinervis	Yes	VU	A4c;B1ab(i,iii,v)	0.863636
Gymnadenia emeiensis	Yes	CC		0
Gymnadenia orchidis		VU	A2c;B1ab(i,iii,v)	0.796178
Hedysarum polybotrys	Yes	NT		0.90625
Hemsleya amabilis	Yes	VU	A2c	0.59375
Hemsleya delavayi	Yes	CC		1
Hemsleya gigantha	Yes	CC		1
Hemsleya macrosperma	Yes	CC		0.75
Houpoëa officinalis	Yes	CC		0.681818
Huperzia appressa		CC		0.666667
Huperzia chinensis	Yes	NT	A2c	0.833333
Huperzia chishuiensis		CC		1
Huperzia crispata	Yes	EN	A2a;D1	0.8
Huperzia emeiensis	Yes	CC		0.708333
Huperzia laipoensis	Yes	CC		1
Huperzia leishanensis	Yes	CC		0.666667
Huperzia lucidula		CC		1
Huperzia miyoshiana		VU	A2ac	0.875
Huperzia nanchuanensis	Yes	NT	A2a	0.777778
Huperzia quasipolytrichoides		CC		0.863636
Huperzia selago		VU	A2ac	0.638889
Huperzia serrata		EN	A2c+3c+4c	0.706019
Huperzia sutchueniana	Yes	NT	A4c	0.746479
Illicium difengpi	Yes	EN	B1ab(i,iii,v)	0.605263
Iphigenia indica		VU	A2c;B1ab(ii,iii,v)	0.6875
Kadsura interior		VU	B1ab(i,iii,v)	0.75
Knoxia roxburghii		VU	B1ab(iii)	0.642857
Lagotis alutacea	Yes	CC		0.928571
Lagotis brevituba	Yes	NT		0.738462
Lagotis integra	Yes	CC		0.655738
Liparis petiolata		VU	B1ab(iii)	0.771429
Lithospermum erythrorhizon		CC		0.726974
Mahonia bodinieri	Yes	CC		0.613861
Mahonia bracteolata	Yes	VU	A2c;B1ab(i,iii,v)	0.733333
Mahonia decipiens	Yes	VU	A2c;B1ab(i,iii)	0.666667
Mahonia duclouxiana		CC		0.6
Mahonia eurybracteata	Yes	CC		0.688525
Mahonia fordii	Yes	NT	D	0.782609
Mahonia hancockiana	Yes	VU	D2	0.666667
Mahonia leptodonta	Yes	VU	A2c;B1ab(i,iii)	0.6
Mahonia monyulensis	Yes	VU	D2	1
Mahonia retinervis	Yes	VU	A2c;B1ab(i,iii,v)	0.875
Mahonia shenii	Yes	CC		0.754098
Mahonia subimbricata	Yes	VU	A2c;B1ab(i,iii,v)+2ab(i,iii,v)	0.857143
Marmoritis complanata		CC		0.636364
Maytenus austroyunnanensis	Yes	CC		0.666667
Maytenus confertiflora		CC		0.5
Maytenus guangxiensis	Yes	CC		0.785714
Morinda officinalis	Yes	VU	B1ab(i,ii,iii,v)	0.710526
Murraya paniculata		CC		0.728571
Nardostachys jatamansi		NT	B1ab(iii)	0.704082
Nervilia fordii		VU	A2c;B1ab(iii,v)	0.660377
Notholirion bulbuliferum		VU	A4acd;B1+2ab(i,ii,iii,iv,v)	0.780303
Notopterygium franchetii	Yes	NT	A2cd	0.825503
Notopterygium incisum	Yes	VU	A2c+3c	0.79085
Onosma paniculatum		VU	D2	0.652174
Ophioglossum petiolatum		CC		0.821429
Ophioglossum reticulatum		NT	A2a	0.789062
Ophioglossum thermale		NT	A2c	0.783133
Ophioglossum vulgatum		CC		0.727273
Paeonia anomala subsp. anomala		VU	A2c	0.369231
Paeonia anomala subsp. veitchii	Yes	CC		0.719388
Paeonia decomposita	Yes	EN	A2c;B1ab(i,iii)	0.5
Paeonia intermedia		VU	A2c	0.380952
Paeonia lactiflora		VU	A2c	0.718354
Paeonia obovata		CC		0.787234
Paeonia ostii	Yes	CR	D2	0.866667
Paeonia rockii	Yes	EN	B2ab(ii)	0.714286
Panax ginseng		CR	A2c	0.764706
Panax japonicus var. angustifolius		VU	A2ac+3c	0.714286
Panax japonicus var. bipinnatifidus		VU	A2ac+3c	0.865854
Panax japonicus var. japonicus		VU	A2ac+3c	0.828767
Panax japonicus var. major		VU	A2ac+3c	0.788462
Panax pseudoginseng		CC		0.933333
Panax stipuleanatus		EN	A3c	0.875
Panax zingiberensis		EN	A2c	0.6
Paris axialis	Yes	VU	A2acd+3cd+4cd	0.8
Paris bashanensis	Yes	NT	A2acd+3cd+4cd	0.909091
Paris cronquistii var. cronquistii	Yes	VU	A2c;B1ac(i,iii)	0.75
Paris cronquistii var. xichouensis	Yes	EN	A2acd+3cd+4cd	0.5
Paris daliensis		EN	A2acd+3cd+4cd;B1ab(i,ii,iii,v)	0
Paris delavayi		VU	A2acd+3cd+4cd	0.763158
Paris dulongensis	Yes	CR	A2acde+3cde;B1ab(i,ii,iii,iv,v)	1
Paris dunniana	Yes	VU	A2acd+3cd+4cd	0.666667
Paris fargesii var. fargesii		EN	A2acd+3cd+4cd	0.767123
Paris fargesii var. petiolata	Yes	EN	A2acd+3cd+4cd	0.857143
Paris forrestii		EN	A2acd+3cd+4cd	0.88
Paris luquanensis	Yes	CR	A2acd+3cd+4cd	0.714286
Paris mairei	Yes	EN	A2acd+3cd+4cd	0.716049
Paris marmorata		EN	A2acd+3cd+4cd	0.75
Paris polyandra	Yes	EN	A2acd+3cd+4cd;B1ab(i,ii,iii,v)	0.875
Paris polyphylla var. alba	Yes	VU	A2acd+3cd+4cd	1
Paris polyphylla var. chinensis		VU	A2acd+3cd+4cd	0.741602
Paris polyphylla var. latifolia	Yes	VU	A2acd+3cd+4cd	0.85
Paris polyphylla var. polyphylla		VU	A2acd+3cd+4cd	0.8
Paris polyphylla var. stenophylla		VU	A2acd+3cd+4cd	0.782209
Paris polyphylla var. yunnanensis		VU	A2acd+3cd+4cd	0.713514
Paris rugosa	Yes	EN	A2acd+3cd+4cd	1
Paris thibetica var. apetala		NT	A2acd+3cd+4cd	0.757576
Paris thibetica var. thibetica		NT	A2acd+3cd+4cd	0.773333
Paris undulata		CR	A2acd+3cd+4cd;B1ab(i,ii,iii,v);C1	1
Paris vaniotii		EN	A2acd+3cd+4cd	0.857143
Paris vietnamensis		VU	A2acd+3cd+4cd	0.791667
Paris wenxianensis	Yes	CR	A2acd+3cd+4cd	1
Phellodendron amurense		VU	A2c;B1ab(i,iii)	0.70068
Phellodendron chinense	Yes	VU	D2	0.694444
Phlegmariurus austrosinicus	Yes	NT	D1	0.9
Phlegmariurus carinatus		VU	C2a(i);D2	0.72973
Phlegmariurus cryptomerianus		NT	D1	0.857143
Phlegmariurus fargesii		CC		0.869565
Phlegmariurus fordii		CC		0.790698
Phlegmariurus guangdongensis	Yes	VU	A1c	0.916667
Phlegmariurus henryi		CC		0.866667
Phlegmariurus mingcheensis	Yes	CC		0.833333
Phlegmariurus petiolatus		CC		0.782609
Phlegmariurus phlegmaria		VU	A1c	0.842105
Phlegmariurus shangsiensis	Yes	CC		1
Phlegmariurus sieboldii		EN	C2a(i)	1
Phlegmariurus squarrosus		NT		0.823529
Phlegmariurus yunnanensis	Yes	CC		0.5
Phlomoides rotata		NT	B1ab(iii,iv)	0.739884
Pholidota chinensis		NT		0.75
Physochlaina infundibularis	Yes	VU	A2c	1
Physochlaina physaloides		CC		0.647059
Picrorhiza scrophulariiflora		EN	B2ab(i,iii,v)	0.8
Pleione bulbocodioides	Yes	NT	B1ab(iii)	0.770161
Pleione grandiflora	Yes	CR	A3c	0.8
Pleione hookeriana		VU	A3c	0.888889
Pleione scopulorum		VU	A3c	0.733333
Pleione yunnanensis		VU	A4ac;B1ab(i,iii,v)	0.658824
Primulina longgangensis		VU	B2ac(ii,v)	0.833333
Przewalskia tangutica	Yes	VU	D1	0.617886
Psammosilene tunicoides	Yes	EN	A2c+3c,B2(i,iv)	0.727273
Rhodiola crenulata		EN	B1ab(iii)	0.661654
Rhodiola dumulosa		CC		0.854305
Rhodiola kirilowii		CC		0.717241
Rhodiola quadrifida		CC		0.647368
Rhodiola rosea		VU	B1ab(iii)	0.603175
Rhodiola sachalinensis		VU	B1ab(i,iii);D1	1
Rhodiola sacra		VU	D1	0.62963
Rhodiola tangutica	Yes	VU	B1ab(i,iii);D1	0.8
Rhodiola wallichiana		CC		0.685714
Sargentodoxa cuneata		NT	B1ab(i,iii,v)	0.697613
Saussurea eriocephala	Yes	CC		0.888889
Saussurea fistulosa	Yes	CC		0.666667
Saussurea georgei	Yes	CC		0.5
Saussurea globosa	Yes	CC		0.803738
Saussurea gnaphalodes		CC		0.698276
Saussurea gossipiphora		CC		0.5
Saussurea gyacaensis	Yes	CC		0
Saussurea inversa		CC		0.666667
Saussurea involucrata		EN	A2c;B1ab(i,v)	0.162162
Saussurea kingii	Yes	CC		0.722222
Saussurea laniceps	Yes	CC		0.755102
Saussurea leucoma	Yes	CC		0.680851
Saussurea longifolia	Yes	CC		0.793103
Saussurea medusa		VU	A2c;B1b(i,v)c(i)	0.728643
Saussurea obvallata		CC		0.722892
Saussurea paxiana	Yes	CC		0.73913
Saussurea polycolea	Yes	CC		0.714286
Saussurea quercifolia	Yes	CC		0.764706
Saussurea simpsoniana		CC		0.419355
Saussurea stella		CC		0.737991
Saussurea tangutica	Yes	CC		0.884058
Saussurea tridactyla		CC		0.666667
Saussurea uliginosa	Yes	CC		0.7
Saussurea uniflora		CC		0.8
Saussurea velutina	Yes	CC		0.766667
Saussurea wettsteiniana	Yes	CC		0.666667
Scrophularia ningpoensis	Yes	VU	B1ab(iii)	0.702194
Selaginella pulvinata		NT	A2a;D1	0.721239
Selaginella tamariscina		NT	B2b(iii,v)c(i,ii,iv)	0.706897
Sinopodophyllum hexandrum		NT	A2c	0.705314
Sophora tonkinensis		VU	B1ab(i,iii,v)	0.583333
Spatholobus suberectus	Yes	EN	B1ab(i,iii,v)	0.775
Stauntonia chinensis	Yes	VU	A2c;B1ab(i,ii,iii)+2ab(i,ii,iii)	0.73545
Stauntonia obovatifoliola subsp. urophylla	Yes	NT	A2c;B1ab(i,ii,iii)+2ab(i,ii,iii)	0.760479
Stellaria dichotoma var. lanceolata		VU	A2bcde;D1	0.608696
Stemona tuberosa		CC		0.700935
Stephania delavayi	Yes	VU	A2c	0.663043
Stephania dicentrinifera	Yes	VU	D2	0.785714
Stephania dielsiana	Yes	VU	B1ab(iii)	0.767123
Stephania elegans		VU	B1ab(iii)	0.714286
Stephania epigaea	Yes	CC		0.644444
Stephania hainanensis	Yes	EN	B2ab(ii)	0.833333
Stephania kuinanensis	Yes	EN	D	1
Stephania kwangsiensis	Yes	EN	A2c	0.842105
Stephania mashanica	Yes	EN	A2c	0.538462
Stephania merrillii	Yes	VU	D2	0
Stephania micrantha	Yes	VU	A2c	0.5
Stephania sinica	Yes	CC		0.714286
Stephania succifera	Yes	CR	B1ab(i,iii,v)	1
Stephania sutchuenensis	Yes	EN	D	0.666667
Stephania tetrandra	Yes	VU	A2cd;B1ab(i,ii,iii,iv,v)	0.662921
Stephania viridiflavens	Yes	CC		0.666667
Stephania yunnanensis	Yes	EN	B1ab(i,iii,v);D	0.727273
Striga asiatica		VU	A2c;B2ab(i,iii,v);D2	0.721429
Swertia ciliata		CC		0.857143
Swertia cincta	Yes	CC		0.666667
Swertia davidii	Yes	CC		0.727273
Swertia franchetiana	Yes	CC		0.741379
Swertia leducii	Yes	EN	A2ac;B1ab(i,iii,v)	0
Swertia mussotii	Yes	CC		0.721311
Swertia patens	Yes	CC		0.6
Swertia punicea	Yes	CC		0.689655
Tacca chantrieri		NT	B1ab(iii)	0.723404
Taxillus chinensis		CC		0.739437
Taxus cuspidata		EN	A2cd	0.638889
Taxus fuana		EN	D2	1
Taxus wallichiana var. chinensis		VU	A1cd	0.731183
Taxus wallichiana var. mairei		VU	A2d	0.718245
Taxus wallichiana var. wallichiana		VU	A2cd	0.718182
Tinospora sagittata		EN	A2c	0.691304
Trichosanthes hylonoma	Yes	NT	C2b	0.769231
Trichosanthes kerrii		VU	A2c;D1	0.821429
Trichosanthes mianyangensis		VU	A2c;D1	1
Trichosanthes parviflora	Yes	VU	A2c	0.5
Trichosanthes rosthornii	Yes	CC		0.723077
Trichosanthes rosthornii var. multicirrata	Yes	CC		0.818182
Trichosanthes rugatisemina	Yes	NT	D1+2	1
Trichosanthes sericeifolia	Yes	CC		0.5
Trichosanthes smilacifolia	Yes	VU	A2c	0.8
Trichosanthes tetragonosperma	Yes	CR	B1ab(i,iii);D	1
Trichosanthes truncata		EN	B1ab(i,iii);C1	0.769231
Trichosanthes wallichiana		VU	A2c	0.653846
Tripterygium wilfordii		NT	A2c	0.678049
Trollius chinensis	Yes	CC		0.805825
Viscum coloratum		CC		0.774194
Zanthoxylum nitidum	Yes	NT	B1ab(i,ii,iii,v)	0.724444

## Sheet: Table S2
Table S2 Environmental variables used in the species distribution modeling process.
Variable code	Variable type	Unit	Select
Bio1	Annual mean temperature	°C	Yes
Bio2	Mean diurnal range (mean of monthly max. and min. temp.)	°C	Yes
Bio3	Isothermally ((Bio2/Bio7) × 100)	–	Yes
Bio4	Temperature seasonality (standard deviation × 100)	(coeff. of variation °C)	Yes
Bio5	Maximum temperature of warmest month	°C	Yes
Bio6	Minimum temperature of coldest month	°C
Bio7	Temperature annual range (Bio5–Bio6)	°C
Bio8	Mean temperature of wettest quarter	°C
Bio9	Mean temperature of driest quarter	°C
Bio10	Mean temperature of warmest quarter	°C
Bio11	Mean temperature of coldest quarter	°C
Bio12	Annual precipitation	mm	Yes
Bio13	Precipitation of wettest period	mm
Bio14	Precipitation of driest period	mm	Yes
Bio15	Precipitation seasonality (CV)	(coeff. of variation; percent)	Yes
Bio16	Precipitation of wettest quarter	mm
Bio17	Precipitation of driest quarter	mm
Bio18	Precipitation of warmest quarter	mm	Yes
Bio19	Precipitation of coldest quarter	mm
Elevation		m	Yes

## Sheet: Table S3
Table S3 Area under the operating characteristic curve (AUC) values of RCMPs selected for niche modeling and their climatically suitable habitat areas under recent past (1960–1990) and future (2070) climate scenarios (RCP 2.6 and RCP 8.5).
Species	Test AUC	2070 (RCP 2.6)	2070 (RCP 8.5)
Aconitum austroyunnanense	0.9456	-0.187391	-0.467017
Aconitum brachypodum	0.9757	0.170659	0.5
Aconitum brachypodum var. laxiflorum	0.9731	0.162791	0.117386
Aconitum carmichaelii	0.9086	-0.274784	-0.615302
Aconitum coreanum	0.9747	0.0131579	-0.651316
Aconitum episcopale	0.9436	-0.0763116	-0.36407
Aconitum flavum	0.9276	0.228132	0.406028
Aconitum hemsleyanum	0.9392	-0.251843	-0.565725
Aconitum kongboense	0.9738	0.359415	0.310404
Aconitum kusnezoffii	0.9191	-0.293308	-0.560513
Aconitum naviculare	0.9945	0.783333	1.11667
Aconitum pendulum	0.914	0.0934394	0.352684
Aconitum polyschistum	0.9717	0.163511	0.316695
Aconitum pulchellum	0.9695	0.398678	0.00220264
Aconitum sinomontanum	0.9165	-0.238772	-0.329973
Aconitum sungpanense	0.9564	0.114034	0.237543
Aconitum tanguticum	0.9327	0.175851	0.0574988
Aconitum tatsienense	0.9835	-0.0393939	-0.0363636
Aconitum vilmorinianum	0.9755	-0.200957	-0.66866
Alpinia coriandriodora	0.9864	0.880734	2.05688
Amomum chinense	0.9884	0.146341	-0.231707
Angelica sinensis	0.9121	-0.0294722	-0.0013708
Anisodus acutangulus	0.9574	0.3053	0.496544
Anisodus carniolicoides	0.9245	0.0549339	-0.0315361
Anisodus luridus	0.9501	0.0104089	-0.0468401
Anisodus tanguticus	0.9529	0.100889	0.165708
Anoectochilus baotingensis	0.9764	0.644295	0.220518
Anoectochilus burmannicus	0.9994	-0.22069	-0.565517
Anoectochilus chapaensis	0.9831	0.224444	0.306667
Anoectochilus formosanus	0.9981	0.253968	-0.253968
Anoectochilus roxburghii	0.9618	0.12276	-0.718638
Anoectochilus zhejiangensis	0.9475	0.253466	-0.227036
Aquilaria sinensis	0.9796	0.839207	1.85903
Aquilaria yunnanensis	0.9894	0.17382	0.839056
Arnebia euchroma	0.9026	-0.0382231	0.822314
Arnebia guttata	0.9052	-0.336854	-0.476135
Asarum sieboldii	0.9607	0.297938	0.487629
Astragalus membranaceus	0.9254	-0.00948767	-0.0733713
Astragalus membranaceus var. mongholicus	0.8712	0.176797	0.495839
Atractylodes macrocephala	0.9175	-0.251596	-0.796296
Balanophora abbreviata	0.8454	-0.0661939	-0.640662
Balanophora dioica	0.4844
Balanophora fargesii	0.9638	-0.0903104	-0.428034
Balanophora harlandii	0.9337	0.00492326	-0.104836
Balanophora indica	0.9895	0.563438	1.69168
Balanophora involucrata	0.937	0.0476524	-0.00630694
Balanophora laxiflora	0.9306	-0.0612065	-0.573756
Balanophora polyandra	0.919	-0.312798	-0.776982
Balanophora subcupularis	0.972	-0.57126	-0.996466
Balanophora tobiracola	0.9776	1.34642	4.56193
Bletilla formosana	0.9456	-0.0410498	-0.279946
Bletilla ochracea	0.9388	-0.346939	-0.68688
Bletilla striata	0.9175	-0.259414	-0.587866
Boschniakia himalaica	0.9516	0.109612	0.0885329
Boschniakia rossica	0.9929	-0.177528	0.270787
Botrychium daucifolium	0.9553	0.122153	-0.427191
Botrychium japonicum	0.892	-0.115337	-0.311656
Botrychium lanuginosum	0.9554	0.0219858	-0.275177
Botrychium ternatum	0.9518	-0.424964	-0.847984
Brainea insignis	0.9605	-0.105263	-0.549342
Cephalotaxus fortunei	0.8987	-0.137931	-0.545237
Cephalotaxus lanceolata	0.9272	-0.0858621	-0.452069
Cephalotaxus mannii	0.9645	0.00840336	-0.215255
Cephalotaxus oliveri	0.9597	-0.339398	-0.861982
Cephalotaxus sinensis	0.9069	-0.186243	-0.293474
Changium smyrnioides	0.9658	-0.566225	-0.746689
Chuanminshen violaceum	0.8373	0.0197554	0.14111
Cibotium barometz	0.9336	-0.045516	-0.673727
Cistanche deserticola	0.9539	0.212121	0.30854
Cistanche salsa	0.9006	0.101103	0.180147
Cistanche sinensis	0.9281	0.518027	0.877609
Cistanche tubulosa	0.8985	-0.0295639	0.115299
Codonopsis convolvulacea	0.9687	0.185864	-0.142234
Coptis chinensis	0.947	-0.32377	-0.716628
Coptis chinensis var. brevisepala	0.9684	-0.311496	-0.8356
Coptis deltoidea	0.987	-0.290323	-0.748387
Coptis omeiensis	0.9394	-0.539977	-0.922364
Coptis teeta	0.956	0.162295	-0.213115
Corydalis decumbens	0.936	0.157088	-0.553257
Corydalis hendersonii	0.9411	0.169691	0.0142227
Corydalis humosa	0.7899	-0.00506784	0.100213
Corydalis impatiens	0.925	-0.00516262	-0.377388
Corydalis mucronifera	0.9461	0.129139	-0.0587748
Corydalis saxicola	0.9443	0.231729	0.166667
Corydalis scaberula	0.961	-0.0182073	-0.253501
Corydalis turtschaninovii	0.9485	0.420134	1.26443
Corydalis yanhusuo	0.9538	-0.234154	-0.378822
Cremastra appendiculata	0.9251	-0.142679	-0.427621
Curcuma aromatica	0.9513	-0.0198777	-0.131498
Cynanchum atratum	0.8589	-0.200772	-0.268891
Cynanchum glaucescens	0.931	0.808178	2.34636
Cynanchum stauntonii	0.9446	-0.134512	-0.975884
Cynomorium songaricum	0.8967	0.19184	0.500868
Dactylicapnos scandens	0.9791	0.162819	-0.0947752
Dalbergia odorifera	0.9626	1.58498	1.83399
Davallia divaricata	0.9801	-0.255474	-0.690998
Dendrobium aduncum	0.9803	-0.249489	-0.274029
Dendrobium cucullatum	0.9842	0.51634	0.673203
Dendrobium bellatulum	0.9921	-0.0276382	-0.0527638
Dendrobium cariniferum	0.9856	-0.268966	-0.531034
Dendrobium chrysotoxum	0.9945	-0.492063	-0.904762
Dendrobium crepidatum	0.9993	-0.392857	-0.761905
Dendrobium denneanum	0.9816	0.363251	0.388654
Dendrobium densiflorum	0.9726	-0.0266667	-0.626667
Dendrobium devonianum	0.9715	0.277311	0.378151
Dendrobium falconeri	0.9729	-0.105512	-0.828346
Dendrobium fimbriatum	0.977	0.0703518	-0.155779
Dendrobium flexicaule	0.974	-0.077379	-0.124008
Dendrobium gibsonii	0.9506	0.286585	0.437805
Dendrobium hancockii	0.981	0.0451761	0.696784
Dendrobium hookerianum	0.9881	0.151261	0.127451
Dendrobium huoshanense	0.983	-0.0570539	0.102697
Dendrobium linawianum	0.9531	-0.177398	-0.822602
Dendrobium lituiflorum	0.944	0.302356	0.887435
Dendrobium loddigesii	0.974	0.0818182	0.0621212
Dendrobium lohohense	0.9697	-0.0121581	-0.758865
Dendrobium longicornu	0.9936	-0.205279	-0.733138
Dendrobium nobile	0.9281	0.627168	0.799615
Dendrobium officinale	0.9457	0.244879	-0.264432
Dendrobium terminale	0.9301	-0.592593	-0.962963
Dendrobium williamsonii	0.9639	0.368876	0.567723
Dendrobium wilsonii	0.9162	-0.323299	-0.655027
Dioscorea althaeoides	0.9401	-0.226651	-0.496583
Dioscorea biformifolia	0.9802	-0.30036	-0.796763
Dioscorea chingii	0.9831	-0.0957854	-0.268199
Dioscorea cirrhosa	0.9455	0.0669216	-0.647706
Dioscorea collettii var. hypoglauca	0.9494	-0.101869	-0.785047
Dioscorea delavayi	0.9551	-0.205193	-0.41206
Dioscorea deltoidea	0.9638	0.188708	0.171694
Dioscorea esquirolii	0.9867	0.393836	0.582192
Dioscorea futschauensis	0.9765	0.342282	-0.966443
Dioscorea glabra	0.9608	0.172088	0.512067
Dioscorea nipponica	0.8797	0.0173739	0.101904
Dioscorea panthaica	0.958	-0.0487805	-0.338649
Dioscorea persimilis var. persimilis	0.9717	-0.2864	-0.2768
Dioscorea persimilis var. pubescens	0.8656	0.49641	1.28718
Dioscorea simulans	0.9831	-0.475294	-0.983529
Dioscorea sinoparviflora	0.9967	0.413043	0.855978
Dioscorea spongiosa	0.9731	1.08627	-0.272175
Dioscorea subcalva var. subcalva	0.9753	0.0227082	-0.0773759
Dioscorea subcalva var. submollis	0.9662	-0.10501	-0.585742
Dioscorea tenuipes	0.9823	-0.393443	-0.985097
Dolomiaea souliei	0.9863	0.0584879	-0.211127
Dracaena cambodiana	0.982	0.295265	1.11142
Dracaena cochinchinensis	0.9965	0.421053	0.606238
Drynaria baronii	0.944	0.0701754	0.142049
Drynaria roosii	0.9306	-0.0157632	-0.256824
Dysosma aurantiocaulis	0.9715	0.283203	0.367578
Dysosma delavayi	0.9566	0.105166	0.0940959
Dysosma difformis	0.9573	0.118243	-0.689189
Dysosma majoensis	0.9567	0.0774947	-0.306794
Dysosma pleiantha	0.9336	-0.25188	-0.762531
Dysosma tsayuensis	0.9602	0.323102	-0.0250404
Dysosma versipellis	0.9271	0.0181531	-0.147593
Eleutherococcus nodiflorus	0.8881	-0.286874	-0.779702
Eleutherococcus senticosus	0.9151	0.216013	0.549704
Eleutherococcus sessiliflorus	0.97	0.462641	0.761515
Ephedra equisetina	0.8402	-0.0446293	-0.152042
Ephedra gerardiana	0.8864	0.273718	0.324557
Ephedra intermedia	0.8603	-0.0342965	0.205544
Ephedra przewalskii	0.8964	0.148936	0.400463
Ephedra rhytidosperma	0.7574	-0.329069	-0.606225
Ephedra sinica	0.8993	0.141705	0.181164
Epimedium acuminatum	0.967	-0.206052	-0.768012
Epimedium brevicornu	0.9676	-0.012987	0.761511
Epimedium davidii	0.9648	-0.110831	0.11335
Epimedium elongatum	0.9793	0.151134	0.455919
Epimedium fargesii	0.9941	-0.350962	-0.644231
Epimedium hunanense	0.9416	-0.493056	-0.863889
Epimedium koreanum	0.9414	0.579767	-0.0817121
Epimedium leptorrhizum	0.9715	-0.339969	-0.82389
Epimedium myrianthum	0.9442	0.0129676	0.0144638
Epimedium pubescens	0.9727	-0.179903	-0.0194489
Epimedium sagittatum	0.9365	-0.204545	-0.647129
Epimedium sutchuenense	0.9812	-0.584795	-0.858187
Epimedium wushanense	0.9802	0.00974421	-0.25335
Eriocaulon buergerianum	0.9227	-0.0602728	-0.718434
Eriophyton wallichii	0.9575	0.671362	0.387793
Erycibe obtusifolia	0.983	0.763636	0.793939
Erycibe schmidtii	0.9863	0.398162	0.0535988
Etlingera yunnanensis	0.9989	-0.602151	-0.634409
Eucommia ulmoides	0.9081	-0.0108202	-0.242583
Euphorbia ebracteolata	0.8833	0.371094	0.728271
Euphorbia kansui	0.954	0.826902	1.60639
Ferula fukanensis	0.9673	0.00124766	0.161572
Ferula sinkiangensis	0.972	-0.191504	-0.344572
Fibraurea recisa	0.9855	-0.533945	-0.948624
Fraxinus chinensis subsp. chinensis	0.8581	0.215986	0.753003
Fritillaria anhuiensis	0.9918	-0.0563495	-0.123724
Fritillaria cirrhosa	0.9267	0.227713	0.00387597
Fritillaria crassicaulis	0.9661	0.145833	0.0144231
Fritillaria dajinensis	0.9364	-0.0470107	-0.0817578
Fritillaria davidii	0.9949	-0.362069	-0.849138
Fritillaria delavayi	0.9556	0.338373	0.210943
Fritillaria fusca	0.8887	0.25977	0.388506
Fritillaria maximowiczii	0.9558	-0.760486	-0.81459
Fritillaria meleagroides	0.9653	-0.198636	0.0775789
Fritillaria monantha	0.9877	-0.0968137	-0.589461
Fritillaria pallidiflora	0.9056	-0.453888	-0.479204
Fritillaria przewalskii	0.9708	0.288862	0.773562
Fritillaria sichuanica	0.9716	0.433566	0.190559
Fritillaria sinica	0.9943	0.103761	0.508836
Fritillaria taipaiensis	0.957	-0.138333	-0.211667
Fritillaria thunbergii	0.9375	-0.778986	-0.657609
Fritillaria tortifolia	0.8946	0.793872	1.22563
Fritillaria unibracteata	0.9576	0.138937	0.0120069
Fritillaria ussuriensis	0.9653	0.777174	2.07065
Fritillaria walujewii	0.926	0.00988142	0.335968
Fritillaria yuminensis	0.8772	-0.15334	-0.0404516
Fritillaria yuzhongensis	0.928	-0.0025974	0.229091
Gastrodia elata	0.9127	-0.394427	-0.696141
Ginkgo biloba	0.8825	-0.103513	-0.478454
Glehnia littoralis	0.9326	-0.558952	-0.872271
Glycyrrhiza glabra	0.956	0.195617	1.02029
Glycyrrhiza inflata	0.9073	0.762752	1.43416
Glycyrrhiza uralensis	0.8758	0.181882	0.253377
Gymnadenia bicornis	0.9891	0.104608	0.547323
Gymnadenia conopsea	0.8835	-0.0904618	-0.0677517
Gymnadenia crassinervis	0.9189	0.117143	-0.231429
Gymnadenia orchidis	0.9468	0.223593	0.128759
Hedysarum polybotrys	0.9057	0.152367	0.588757
Hemsleya amabilis	0.9793	0.0335196	-0.223464
Hemsleya delavayi	0.9871	1.40179	8.04464
Hemsleya gigantha	0.9951	0.147059	0.757353
Hemsleya macrosperma	0.9711	-0.0355691	-0.193089
Houpoëa officinalis	0.9439	-0.361627	-0.833794
Huperzia appressa	0.9713	0.0262524	0.00745156
Huperzia chinensis	0.8583	0.0262732	0.386419
Huperzia crispata	0.9488	-0.442818	-0.684355
Huperzia emeiensis	0.9928	-0.458015	-0.840967
Huperzia miyoshiana	0.9493	-0.0303912	-0.0371807
Huperzia nanchuanensis	0.9715	-0.278267	-0.780636
Huperzia quasipolytrichoides	0.9971	0.0892857	-0.196429
Huperzia selago	0.8581	-0.0336108	-0.0675416
Huperzia serrata	0.9105	-0.120325	-0.750176
Huperzia sutchueniana	0.9662	-0.206128	-0.745125
Illicium difengpi	0.9886	0.0798122	-1
Iphigenia indica	0.9805	0.270085	0.140171
Knoxia roxburghii	0.9368	0.0428509	-0.0362921
Lagotis alutacea	0.991	0.238979	-0.204176
Lagotis brevituba	0.9399	0.221386	0.519578
Lagotis integra	0.9577	0.569316	0.402957
Liparis petiolata	0.9438	-0.323077	-0.834483
Lithospermum erythrorhizon	0.8636	-0.246989	-0.475089
Mahonia bodinieri	0.9551	-0.188318	-0.642497
Mahonia bracteolata	0.9975	0.459596	0.222222
Mahonia duclouxiana	0.9758	0.0769231	-0.342402
Mahonia eurybracteata	0.9807	-0.327869	-0.819672
Mahonia fordii	0.9644	-0.0995589	-0.593573
Mahonia hancockiana	0.9866	0.0720687	-0.0365945
Mahonia leptodonta	0.988	-0.0580076	0.129887
Mahonia retinervis	0.9121	0.317906	0.777961
Mahonia shenii	0.9752	-0.788462	-0.998932
Mahonia subimbricata	0.9834	0.312192	0.899225
Maytenus austroyunnanensis	0.9983	0.075	0.125
Maytenus guangxiensis	0.9949	0.539216	3.63072
Morinda officinalis	0.9768	0.175381	-0.477124
Murraya paniculata	0.9255	-0.239627	-0.438611
Nardostachys jatamansi	0.9491	0.0552486	-0.20221
Picrorhiza scrophulariiflora	0.9723	0.183333	-0.161111
Nervilia fordii	0.9714	-0.353916	-0.703313
Notholirion bulbuliferum	0.9643	0.200823	-0.217284
Notopterygium franchetii	0.9203	-0.0116279	0.0452876
Notopterygium incisum	0.9464	0.0484496	0.288114
Onosma paniculatum	0.9413	-0.200257	-0.512195
Ophioglossum petiolatum	0.9372	-0.0173745	-0.446589
Ophioglossum reticulatum	0.8957	-0.179099	-0.694775
Ophioglossum thermale	0.8634	0.167911	0.470611
Ophioglossum vulgatum	0.8814	-0.195414	-0.484752
Paeonia anomala subsp. anomala	0.9122	-0.276687	-0.401366
Paeonia anomala subsp. veitchii	0.9514	-0.107797	-0.0820339
Paeonia decomposita	0.9639	0.0497441	0.220471
Paeonia intermedia	0.9843	-0.260626	-0.391499
Paeonia lactiflora	0.8455	0.231505	1.08295
Paeonia obovata	0.9005	-0.0339359	0.0507453
Paeonia ostii	0.9958	0.0685067	0.676688
Paeonia rockii	0.8924	0.206772	1.11166
Panax ginseng	0.9419	-0.0389805	-0.49925
Panax japonicus var. angustifolius	0.9459	0.107829	0.0881388
Panax japonicus var. bipinnatifidus	0.9494	0.0191816	-0.0338875
Panax japonicus var. japonicus	0.9048	-0.268974	-0.591378
Panax japonicus var. major	0.966	0.215227	0.556369
Panax pseudoginseng	0.9843	0.112217	0.112217
Panax stipuleanatus	0.9972	0.414847	1.38646
Panax zingiberensis	0.9678	0.21668	0.176615
Paris axialis	0.9847	-0.00574713	0.0747126
Paris bashanensis	0.9955	-0.390519	-0.455982
Paris cronquistii var. cronquistii	0.9835	0.386861	-0.572993
Paris delavayi	0.9305	-0.473684	-0.781163
Paris dunniana	0.9956	0.668	1.136
Paris fargesii var. fargesii	0.9328	-0.157541	-0.469525
Paris fargesii var. petiolata	0.9472	0.128774	-0.192718
Paris forrestii	0.9783	-0.133333	-0.243478
Paris luquanensis	0.9751	0.350699	0.909149
Paris mairei	0.9608	0.122776	0.0462633
Paris marmorata	0.9773	0.357934	0.674047
Paris polyandra	0.9369	0.583747	1.41129
Paris polyphylla var. chinensis	0.9008	0.147192	0.051969
Paris polyphylla var. latifolia	0.9494	-0.105898	-0.292225
Paris polyphylla var. polyphylla	0.9109	0.0974771	0.156346
Paris polyphylla var. stenophylla	0.9273	-0.26564	-0.508181
Paris polyphylla var. yunnanensis	0.9497	-0.025387	-0.245201
Paris thibetica var. apetala	0.977	-0.0634675	-0.362229
Paris thibetica var. thibetica	0.9391	-0.166884	-0.487614
Paris vaniotii	0.8431	0.285106	0.618023
Paris vietnamensis	0.9884	0.697368	0.741228
Phellodendron amurense	0.9088	0.0872977	0.252575
Phellodendron chinense	0.9413	-0.382404	-0.833813
Phlegmariurus austrosinicus	0.931	-0.343915	-0.991534
Phlegmariurus carinatus	0.9858	1.41709	3.69849
Phlegmariurus cryptomerianus	0.976	0.397327	-0.132442
Phlegmariurus fargesii	0.9899	0.141176	-0.364706
Phlegmariurus fordii	0.9683	-0.381346	-0.90673
Phlegmariurus guangdongensis	0.9985	0.737226	1.39416
Phlegmariurus henryi	0.9966	0.440972	1.44097
Phlegmariurus mingcheensis	0.9783	0.854054	-0.313514
Phlegmariurus petiolatus	0.9565	-0.151116	-0.813387
Phlegmariurus phlegmaria	0.9611	-0.0521092	-0.352357
Phlegmariurus shangsiensis	0.9966	1.33333	5.03704
Phlegmariurus sieboldii	0.9989	0.552632	0
Phlegmariurus squarrosus	0.9677	0.535826	0.429907
Phlomoides rotata	0.9394	0.292589	0.255053
Pholidota chinensis	0.9588	-0.217723	-0.89152
Marmoritis complanata	0.9066	0.186201	0.307564
Physochlaina infundibularis	0.9911	0.327988	0.793003
Physochlaina physaloides	0.9382	-0.415353	-0.504909
Pleione bulbocodioides	0.9213	-0.371975	-0.795329
Pleione grandiflora	0.9749	0.191409	0.537697
Pleione hookeriana	0.8722	-0.339823	-0.666372
Pleione scopulorum	0.9853	-0.0376283	-0.210946
Pleione yunnanensis	0.9625	-0.115628	-0.480578
Primulina longgangensis	0.9773	0.460371	2.67116
Przewalskia tangutica	0.9406	0.00192901	-0.29784
Psammosilene tunicoides	0.9627	0.0757781	-0.0581867
Rhodiola crenulata	0.9481	0.0667086	-0.0339836
Rhodiola dumulosa	0.8719	0.278122	0.577763
Rhodiola kirilowii	0.8952	0.0294627	-0.00589255
Rhodiola quadrifida	0.8809	0.00921085	-0.0500373
Rhodiola rosea	0.9219	-0.125745	-0.339295
Rhodiola sachalinensis	0.9946	-0.396887	-0.841926
Rhodiola sacra	0.9704	0.903448	1.42759
Rhodiola tangutica	0.9538	-0.0826331	-0.229692
Rhodiola wallichiana	0.9322	0.178496	0.0709768
Sargentodoxa cuneata	0.9253	-0.269066	-0.792631
Saussurea eriocephala	0.8809	0.44823	0.675351
Saussurea fistulosa	0.99	0.554487	0.721154
Saussurea georgei	0.865	0.193585	0.174793
Saussurea globosa	0.9584	-0.0286332	-0.262021
Saussurea gnaphalodes	0.8521	0.100229	-0.128375
Saussurea gossipiphora	0.974	-0.0218036	-0.434328
Saussurea inversa	0.955	0.17257	0.0934754
Saussurea involucrata	0.9083	0.238835	0.816505
Saussurea kingii	0.9728	1.08962	1.17925
Saussurea laniceps	0.9721	0.982692	0.659615
Saussurea leucoma	0.9705	0.573677	0.513591
Saussurea longifolia	0.9667	0.526185	0.000831255
Saussurea medusa	0.9088	0.138229	-0.0449964
Saussurea obvallata	0.9654	0.179832	-0.0851541
Saussurea paxiana	0.9163	0.0664688	-0.190504
Saussurea polycolea	0.9556	0.120318	-0.448354
Saussurea quercifolia	0.9297	0.410938	0.353906
Saussurea simpsoniana	0.9691	0.0209618	-0.432799
Saussurea stella	0.9441	0.0685429	-0.068089
Saussurea tangutica	0.9554	-0.176791	-0.395286
Saussurea tridactyla	0.9872	0.530778	0.348432
Saussurea uliginosa	0.7713	0.802863	1.59251
Saussurea uniflora	0.921	0.201439	0.0437189
Saussurea velutina	0.9891	0.0534091	-0.247727
Saussurea wettsteiniana	0.974	0.223114	0.547352
Scrophularia ningpoensis	0.9101	0.110964	0.350447
Selaginella pulvinata	0.8987	0.152937	0.239893
Selaginella tamariscina	0.8533	-0.129195	-0.522922
Sinopodophyllum hexandrum	0.9384	0.160026	0.305029
Sophora tonkinensis	0.9834	0.123223	-0.902844
Spatholobus suberectus	0.968	0.232194	-0.511396
Stauntonia chinensis	0.9512	0.0483776	-0.444248
Stauntonia obovatifoliola subsp. urophylla	0.955	-0.0885806	-0.707044
Stellaria dichotoma var. lanceolata	0.9437	0.132395	0.0617461
Stemona tuberosa	0.9223	0.225456	0.412495
Stephania delavayi	0.9431	0.0595711	-0.127879
Stephania dicentrinifera	0.9873	-0.535831	-0.736156
Stephania dielsiana	0.9814	-0.41784	-0.998826
Stephania elegans	0.9856	-0.113636	-0.0272727
Stephania epigaea	0.9731	0.261261	0.298298
Stephania hainanensis	0.9996	0.779661	0.186441
Stephania kuinanensis	0.9951	2.3069	16.4241
Stephania kwangsiensis	0.9817	0.21875	-0.146875
Stephania mashanica	0.9972	-0.71123	-1
Stephania micrantha	0.996	0.934328	14.6209
Stephania sinica	0.9696	0.0277778	0.399691
Stephania succifera	0.9983	-0.133333	-0.266667
Stephania sutchuenensis	0.9855	0.0395233	0.0285998
Stephania tetrandra	0.9501	0.645833	0.49664
Stephania viridiflavens	0.993	0.177719	0.240053
Stephania yunnanensis	0.9932	0.192513	0.262032
Striga asiatica	0.9533	0.291941	0.138158
Swertia ciliata	0.999	0.193838	-0.12484
Swertia cincta	0.9701	0.0111223	-0.320526
Swertia davidii	0.9245	0.936821	3.0306
Swertia franchetiana	0.974	-0.0380201	-0.357963
Swertia mussotii	0.9614	0.0644959	-0.0363181
Swertia patens	0.9652	0.28972	0.541337
Swertia punicea	0.9723	-0.317055	-0.621337
Tacca chantrieri	0.9783	0.0785124	1.04132
Taxillus chinensis	0.976	0.294654	0.376793
Taxus cuspidata	0.9872	0.261905	0.0367965
Taxus wallichiana var. chinensis	0.9044	-0.122157	-0.493682
Taxus wallichiana var. mairei	0.9115	-0.201706	-0.721535
Taxus wallichiana var. wallichiana	0.9385	-0.0957711	-0.25995
Tinospora sagittata	0.9449	-0.0303899	0.178899
Trichosanthes hylonoma	0.9847	-0.581509	-0.940389
Trichosanthes kerrii	0.9942	0.136471	-0.752941
Trichosanthes rosthornii	0.9227	0.0266889	0.0250209
Trichosanthes rosthornii var. multicirrata	0.9273	-0.191092	-0.408525
Trichosanthes sericeifolia	0.9526	0.846491	2.39327
Trichosanthes smilacifolia	0.991	0.561895	1.14532
Trichosanthes truncata	0.9833	1.12821	1.21026
Trichosanthes wallichiana	0.9586	-0.309577	-0.875278
Tripterygium wilfordii	0.9165	-0.104305	-0.764901
Trollius chinensis	0.9264	-0.129594	-0.291103
Viscum coloratum	0.8843	-0.0606301	-0.379137
Zanthoxylum nitidum	0.9552	0.279843	0.264188

## Sheet: Table S4
Table S4 Changes in the threat categories of unthreatened RCMPs under climate change.
Species	Threatened categories	2070 (RCP 2.6)	RCP 2.6 threatened categories	2070 (RCP 8.5)	RCP 8.5 threatened categories
Aconitum austroyunnanense	CC	-0.187391	LC	-0.467017	VU
Aconitum brachypodum var. laxiflorum	CC	0.162791	LC	0.117386	LC
Aconitum carmichaelii	CC	-0.274784	LC	-0.615302	EN
Aconitum coreanum	CC	0.0131579	LC	-0.651316	EN
Aconitum episcopale	CC	-0.0763116	LC	-0.36407	VU
Aconitum flavum	NT	0.228132	LC	0.406028	LC
Aconitum hemsleyanum	CC	-0.251843	LC	-0.565725	EN
Aconitum kongboense	CC	0.359415	LC	0.310404	LC
Aconitum kusnezoffii	CC	-0.293308	LC	-0.560513	EN
Aconitum naviculare	CC	0.783333	LC	1.11667	LC
Aconitum pendulum	NT	0.0934394	LC	0.352684	LC
Aconitum polyschistum	CC	0.163511	LC	0.316695	LC
Aconitum pulchellum	CC	0.398678	LC	0.00220264	LC
Aconitum sinomontanum	CC	-0.238772	LC	-0.329973	VU
Aconitum sungpanense	CC	0.114034	LC	0.237543	LC
Aconitum tanguticum	CC	0.175851	LC	0.0574988	LC
Aconitum vilmorinianum	CC	-0.200957	LC	-0.66866	EN
Anisodus luridus	CC	0.0104089	LC	-0.0468401	LC
Anisodus tanguticus	NT	0.100889	LC	0.165708	LC
Anoectochilus formosanus	NT	0.253968	LC	-0.253968	LC
Balanophora abbreviata	CC	-0.0661939	LC	-0.640662	EN
Balanophora fargesii	CC	-0.0903104	LC	-0.428034	VU
Balanophora harlandii	CC	0.00492326	LC	-0.104836	LC
Balanophora indica	CC	0.563438	LC	1.69168	LC
Balanophora involucrata	CC	0.0476524	LC	-0.00630694	LC
Balanophora laxiflora	CC	-0.0612065	LC	-0.573756	EN
Balanophora polyandra	CC	-0.312798	VU	-0.776982	EN
Balanophora subcupularis	CC	-0.57126	EN	-0.996466	CR
Balanophora tobiracola	CC	1.34642	LC	4.56193	LC
Botrychium daucifolium	NT	0.122153	LC	-0.427191	VU
Botrychium japonicum	CC	-0.115337	LC	-0.311656	VU
Botrychium lanuginosum	NT	0.0219858	LC	-0.275177	LC
Botrychium ternatum	CC	-0.424964	VU	-0.847984	CR
Cephalotaxus fortunei	CC	-0.137931	LC	-0.545237	EN
Cephalotaxus sinensis	NT	-0.186243	LC	-0.293474	LC
Cibotium barometz	NT	-0.045516	LC	-0.673727	EN
Codonopsis convolvulacea	CC	0.185864	LC	-0.142234	LC
Corydalis decumbens	CC	0.157088	LC	-0.553257	EN
Corydalis hendersonii	CC	0.169691	LC	0.0142227	LC
Corydalis impatiens	CC	-0.00516262	LC	-0.377388	VU
Corydalis mucronifera	CC	0.129139	LC	-0.0587748	LC
Corydalis scaberula	CC	-0.0182073	LC	-0.253501	LC
Corydalis turtschaninovii	CC	0.420134	LC	1.26443	LC
Curcuma aromatica	CC	-0.0198777	LC	-0.131498	LC
Dactylicapnos scandens	CC	0.162819	LC	-0.0947752	LC
Davallia divaricata	NT	-0.255474	LC	-0.690998	EN
Dioscorea cirrhosa	NT	0.0669216	LC	-0.647706	EN
Dioscorea collettii var. hypoglauca	CC	-0.101869	LC	-0.785047	EN
Dioscorea futschauensis	NT	0.342282	LC	-0.966443	CR
Dioscorea nipponica	CC	0.0173739	LC	0.101904	LC
Dioscorea spongiosa	NT	1.08627	LC	-0.272175	LC
Dolomiaea souliei	NT	0.0584879	LC	-0.211127	LC
Drynaria baronii	CC	0.0701754	LC	0.142049	LC
Dysosma pleiantha	NT	-0.25188	LC	-0.762531	EN
Eleutherococcus nodiflorus	CC	-0.286874	LC	-0.779702	EN
Eleutherococcus sessiliflorus	CC	0.462641	LC	0.761515	LC
Ephedra equisetina	CC	-0.0446293	LC	-0.152042	LC
Ephedra gerardiana	CC	0.273718	LC	0.324557	LC
Ephedra przewalskii	CC	0.148936	LC	0.400463	LC
Ephedra sinica	NT	0.141705	LC	0.181164	LC
Epimedium acuminatum	CC	-0.206052	LC	-0.768012	EN
Epimedium davidii	NT	-0.110831	LC	0.11335	LC
Epimedium elongatum	NT	0.151134	LC	0.455919	LC
Epimedium koreanum	NT	0.579767	LC	-0.0817121	LC
Epimedium leptorrhizum	NT	-0.339969	VU	-0.82389	CR
Epimedium myrianthum	CC	0.0129676	LC	0.0144638	LC
Epimedium pubescens	CC	-0.179903	LC	-0.0194489	LC
Epimedium sagittatum	NT	-0.204545	LC	-0.647129	EN
Epimedium sutchuenense	CC	-0.584795	EN	-0.858187	CR
Eriocaulon buergerianum	CC	-0.0602728	LC	-0.718434	EN
Eriophyton wallichii	CC	0.671362	LC	0.387793	LC
Eucommia ulmoides	CC	-0.0108202	LC	-0.242583	LC
Euphorbia ebracteolata	CC	0.371094	LC	0.728271	LC
Euphorbia kansui	NT	0.826902	LC	1.60639	LC
Fibraurea recisa	NT	-0.533945	EN	-0.948624	CR
Fraxinus chinensis subsp. chinensis	CC	0.215986	LC	0.753003	LC
Gastrodia elata	NT	-0.394427	VU	-0.696141	EN
Glycyrrhiza glabra	NT	0.195617	LC	1.02029	LC
Glycyrrhiza inflata	NT	0.762752	LC	1.43416	LC
Glycyrrhiza uralensis	NT	0.181882	LC	0.253377	LC
Hedysarum polybotrys	NT	0.152367	LC	0.588757	LC
Hemsleya delavayi	CC	1.40179	LC	8.04464	LC
Hemsleya gigantha	CC	0.147059	LC	0.757353	LC
Hemsleya macrosperma	CC	-0.0355691	LC	-0.193089	LC
Houpoëa officinalis	CC	-0.361627	VU	-0.833794	CR
Huperzia appressa	CC	0.0262524	LC	0.00745156	LC
Huperzia chinensis	NT	0.0262732	LC	0.386419	LC
Huperzia emeiensis	CC	-0.458015	VU	-0.840967	CR
Huperzia nanchuanensis	NT	-0.278267	LC	-0.780636	EN
Huperzia quasipolytrichoides	CC	0.0892857	LC	-0.196429	LC
Huperzia sutchueniana	NT	-0.206128	LC	-0.745125	EN
Lagotis alutacea	CC	0.238979	LC	-0.204176	LC
Lagotis brevituba	NT	0.221386	LC	0.519578	LC
Lagotis integra	CC	0.569316	LC	0.402957	LC
Lithospermum erythrorhizon	CC	-0.246989	LC	-0.475089	VU
Mahonia bodinieri	CC	-0.188318	LC	-0.642497	EN
Mahonia duclouxiana	CC	0.0769231	LC	-0.342402	VU
Mahonia eurybracteata	CC	-0.327869	VU	-0.819672	CR
Mahonia fordii	NT	-0.0995589	LC	-0.593573	EN
Mahonia shenii	CC	-0.788462	EN	-0.998932	CR
Marmoritis complanata	CC	0.186201	LC	0.307564	LC
Maytenus austroyunnanensis	CC	0.075	LC	0.125	LC
Maytenus guangxiensis	CC	0.539216	LC	3.63072	LC
Murraya paniculata	CC	-0.239627	LC	-0.438611	VU
Nardostachys jatamansi	NT	0.0552486	LC	-0.20221	LC
Notopterygium franchetii	NT	-0.0116279	LC	0.0452876	LC
Ophioglossum petiolatum	CC	-0.0173745	LC	-0.446589	VU
Ophioglossum reticulatum	NT	-0.179099	LC	-0.694775	EN
Ophioglossum thermale	NT	0.167911	LC	0.470611	LC
Ophioglossum vulgatum	CC	-0.195414	LC	-0.484752	VU
Paeonia anomala subsp. veitchii	CC	-0.107797	LC	-0.0820339	LC
Paeonia obovata	CC	-0.0339359	LC	0.0507453	LC
Panax pseudoginseng	CC	0.112217	LC	0.112217	LC
Paris bashanensis	NT	-0.390519	VU	-0.455982	VU
Paris thibetica var. apetala	NT	-0.0634675	LC	-0.362229	VU
Paris thibetica var. thibetica	NT	-0.166884	LC	-0.487614	VU
Phlegmariurus austrosinicus	NT	-0.343915	VU	-0.991534	CR
Phlegmariurus cryptomerianus	NT	0.397327	LC	-0.132442	LC
Phlegmariurus fargesii	CC	0.141176	LC	-0.364706	VU
Phlegmariurus fordii	CC	-0.381346	VU	-0.90673	CR
Phlegmariurus henryi	CC	0.440972	LC	1.44097	LC
Phlegmariurus mingcheensis	CC	0.854054	LC	-0.313514	VU
Phlegmariurus petiolatus	CC	-0.151116	LC	-0.813387	CR
Phlegmariurus shangsiensis	CC	1.33333	LC	5.03704	LC
Phlegmariurus squarrosus	NT	0.535826	LC	0.429907	LC
Phlomoides rotata	NT	0.292589	LC	0.255053	LC
Pholidota chinensis	NT	-0.217723	LC	-0.89152	CR
Physochlaina physaloides	CC	-0.415353	VU	-0.504909	EN
Pleione bulbocodioides	NT	-0.371975	VU	-0.795329	EN
Rhodiola dumulosa	CC	0.278122	LC	0.577763	LC
Rhodiola kirilowii	CC	0.0294627	LC	-0.00589255	LC
Rhodiola quadrifida	CC	0.00921085	LC	-0.0500373	LC
Rhodiola wallichiana	CC	0.178496	LC	0.0709768	LC
Sargentodoxa cuneata	NT	-0.269066	LC	-0.792631	EN
Saussurea eriocephala	CC	0.44823	LC	0.675351	LC
Saussurea fistulosa	CC	0.554487	LC	0.721154	LC
Saussurea georgei	CC	0.193585	LC	0.174793	LC
Saussurea globosa	CC	-0.0286332	LC	-0.262021	LC
Saussurea gnaphalodes	CC	0.100229	LC	-0.128375	LC
Saussurea gossipiphora	CC	-0.0218036	LC	-0.434328	VU
Saussurea inversa	CC	0.17257	LC	0.0934754	LC
Saussurea kingii	CC	1.08962	LC	1.17925	LC
Saussurea laniceps	CC	0.982692	LC	0.659615	LC
Saussurea leucoma	CC	0.573677	LC	0.513591	LC
Saussurea longifolia	CC	0.526185	LC	0.000831255	LC
Saussurea obvallata	CC	0.179832	LC	-0.0851541	LC
Saussurea paxiana	CC	0.0664688	LC	-0.190504	LC
Saussurea polycolea	CC	0.120318	LC	-0.448354	VU
Saussurea quercifolia	CC	0.410938	LC	0.353906	LC
Saussurea simpsoniana	CC	0.0209618	LC	-0.432799	VU
Saussurea stella	CC	0.0685429	LC	-0.068089	LC
Saussurea tangutica	CC	-0.176791	LC	-0.395286	VU
Saussurea tridactyla	CC	0.530778	LC	0.348432	LC
Saussurea uliginosa	CC	0.802863	LC	1.59251	LC
Saussurea uniflora	CC	0.201439	LC	0.0437189	LC
Saussurea velutina	CC	0.0534091	LC	-0.247727	LC
Saussurea wettsteiniana	CC	0.223114	LC	0.547352	LC
Selaginella pulvinata	NT	0.152937	LC	0.239893	LC
Selaginella tamariscina	NT	-0.129195	LC	-0.522922	EN
Sinopodophyllum hexandrum	NT	0.160026	LC	0.305029	LC
Stauntonia obovatifoliola subsp. urophylla	NT	-0.0885806	LC	-0.707044	EN
Stemona tuberosa	CC	0.225456	LC	0.412495	LC
Stephania epigaea	CC	0.261261	LC	0.298298	LC
Stephania sinica	CC	0.0277778	LC	0.399691	LC
Stephania viridiflavens	CC	0.177719	LC	0.240053	LC
Swertia ciliata	CC	0.193838	LC	-0.12484	LC
Swertia cincta	CC	0.0111223	LC	-0.320526	VU
Swertia davidii	CC	0.936821	LC	3.0306	LC
Swertia franchetiana	CC	-0.0380201	LC	-0.357963	VU
Swertia mussotii	CC	0.0644959	LC	-0.0363181	LC
Swertia patens	CC	0.28972	LC	0.541337	LC
Swertia punicea	CC	-0.317055	VU	-0.621337	EN
Tacca chantrieri	NT	0.0785124	LC	1.04132	LC
Taxillus chinensis	CC	0.294654	LC	0.376793	LC
Trichosanthes hylonoma	NT	-0.581509	EN	-0.940389	CR
Trichosanthes rosthornii	CC	0.0266889	LC	0.0250209	LC
Trichosanthes rosthornii var. multicirrata	CC	-0.191092	LC	-0.408525	VU
Trichosanthes sericeifolia	CC	0.846491	LC	2.39327	LC
Tripterygium wilfordii	NT	-0.104305	LC	-0.764901	EN
Trollius chinensis	CC	-0.129594	LC	-0.291103	LC
Viscum coloratum	CC	-0.0606301	LC	-0.379137	VU
Zanthoxylum nitidum	NT	0.279843	LC	0.264188	LC
